# Supplementary material for: Behavior Change Techniques in Physical Activity Interventions Targeting Overweight and Obese Children and Adolescents: A Systematic Review
Source: Behav Sci (Basel). 2024 Nov 28;14(12):1143. doi: 10.3390/bs14121143 (PMC11673257; doi:10.3390/bs14121143)
Supplement: Supplementary file 1 [file behavsci-14-01143-s001.zip]

Archive with 4 entries (4 files):
- S1 Searching strategy.pdf
- S2 ROB appraisal.pdf
- S3 BCT coding details.pdf
- S4 PRISMA checklist .pdf
